# Supplementary material for: Transcriptomic Profile of the Mouse Postnatal Liver Development by Single-Nucleus RNA Sequencing
Source: Front Cell Dev Biol. 2022 Apr 6;10:833392. doi: 10.3389/fcell.2022.833392 (PMC9019599; doi:10.3389/fcell.2022.833392)
Supplement: Supplementary file 1 [file DataSheet1.ZIP]

Archive with 13 entries (12 files):
- Additional files/
- Additional files/FigureS1_noborder.tif
- __MACOSX/Additional files/._FigureS1_noborder.tif
- Additional files/FigureS2_noborder.tif
- __MACOSX/Additional files/._FigureS2_noborder.tif
- Additional files/FigureS3_noborder.tif
- __MACOSX/Additional files/._FigureS3_noborder.tif
- Additional files/FigureS4_noborder.tif
- __MACOSX/Additional files/._FigureS4_noborder.tif
- Additional files/Supplementary table1.xlsx
- __MACOSX/Additional files/._Supplementary table1.xlsx
- Additional files/code.zip
- __MACOSX/Additional files/._code.zip
