# Supplementary material for: Transcriptomic Profile of the Mouse Postnatal Liver Development by Single-Nucleus RNA Sequencing
Source: Front Cell Dev Biol. 2022 Apr 6;10:833392. doi: 10.3389/fcell.2022.833392 (PMC9019599; doi:10.3389/fcell.2022.833392)
Supplement: Supplementary file 1 [file DataSheet1.ZIP › Additional files/Supplementary table1.xlsx]

## Sheet: Sheet1
	P0_1_batch1	P0_2_batch1	P0_3_batch1	P0_4_batch1	P3_1_batch1	P3_2_batch1	P3_3_batch1	P3_4_batch1	P7_1_batch1	P7_2_batch1	P7_3_batch1	P7_4_batch1	P14_1_batch1	P14_2_batch1	P14_3_batch1	P14_4_batch1	P0_1_batch2	P0_1_batch3	P0_2_batch2	P0_2_batch3	P0_3_batch2	P0_3_batch3	P14_1_batch2	P14_1_batch3	P14_2_batch2	P14_2_batch3	P14_3_batch3	P3_1_batch2	P3_1_batch3	P3_2_batch2	P3_2_batch3	P3_3_batch2	P3_3_batch3	P7_1_batch2	P7_1_batch3	P7_2_batch2	P7_2_batch3	P7_3_batch2	P7_3_batch3
Number of Fragments	877784194	918675074	959551408	957906961	735403653	990289430	846179864	883363716	777091870	868439609	796301869	846320092	729543551	825344253	902566472	793861168	882358913	911600761	867314906	1102407283	944900587	1023798949	1029809846	1082973171	1090901867	1076649577	1115906163	996470690	893071493	1063893894	998880602	742558907	915926759	901335122	791087921	1125560918	1040774915	1044832101	1018796197	36370434726
Fragments pass QC	658457729	698038351	725926887	735917265	559314448	734501923	644035594	661258282	588936900	659717122	594963220	654590132	588653074	671559966	721995115	653384583	730149819	725816905	697292743	864971601	765191750	820096483	872881159	928885445	914139794	930974116	1005783897	818247501	737900364	865543010	808882003	608748542	714990615	758031958	628906433	1000908804	858059613	870667597	838658056	29316978799
Fragments with Exactly Matched Barcodes	553183300	583823298	608684198	621656656	475610256	618914229	550111697	557728802	500333065	557890414	503919653	553624178	499480373	573942435	614626564	559708471	687519515	682378540	658177625	811800640	722172565	773873545	822822960	876290243	865914624	887487938	962457390	769735385	692778602	818839413	746952853	572980743	660156534	713855742	580199512	951030585	791905580	827627531	799607632	26609803286
Fragments with Failed Barcodes	214344888	215366993	227870500	215893145	171991085	250823898	197476669	217262424	183659019	203815611	196785572	186890141	136049270	148604018	175099256	135486053	151182821	184870316	169063228	236310433	178085302	202649996	156444148	153550937	176282196	145213011	109630100	176414599	154256886	196543201	187755587	132944675	198960017	142225629	160439554	122637746	180253205	173711964	179688857	6946532950
Fragments Filtered on Low Quality	4981577	5269730	5754021	6096551	4098120	4963609	4667601	4843010	4495951	4906876	4553077	4839819	4841207	5180269	5472101	4990532	1026273	913540	958935	1125249	1623535	1052470	484539	536789	479877	462450	492166	1808590	914243	1807683	2243012	865690	1976127	1077535	1741934	2014368	2462097	452540	449284
Q30 bases in Cell Barcode	0.891	0.888	0.885	0.888	0.898	0.892	0.898	0.893	0.895	0.896	0.891	0.892	0.897	0.896	0.897	0.9	0.938	0.943	0.938	0.941	0.939	0.947	0.946	0.947	0.948	0.945	0.945	0.939	0.943	0.944	0.921	0.935	0.921	0.941	0.917	0.947	0.926	0.946	0.94	0.920359
Q30 bases in UMI	0.868	0.871	0.866	0.865	0.868	0.869	0.867	0.871	0.866	0.864	0.862	0.867	0.859	0.855	0.86	0.87	0.921	0.921	0.922	0.919	0.921	0.926	0.926	0.927	0.928	0.926	0.925	0.92	0.922	0.927	0.902	0.916	0.904	0.923	0.898	0.931	0.904	0.928	0.921	0.89759
Q30 bases in Reads	0.811	0.819	0.808	0.806	0.811	0.831	0.81	0.817	0.804	0.811	0.803	0.808	0.797	0.8	0.809	0.805	0.919	0.925	0.92	0.928	0.918	0.925	0.924	0.918	0.926	0.924	0.92	0.913	0.93	0.92	0.928	0.921	0.928	0.917	0.928	0.922	0.924	0.928	0.919	0.876282
Cell number	2519	3123	2234	1241	2264	1816	2437	1753	2274	2529	2567	2540	4074	4576	4630	2766	986	345	1566	413	1432	373	5400	3453	4806	5465	2755	1097	1057	1342	1139	1400	799	1586	646	1824	697	390	653
